# Supplementary material for: A Structured Approach for Treating Calcium Hydroxylapatite Focal Accumulations
Source: Aesthet Surg J. 2024 Feb 16;44(8):869–79. doi: 10.1093/asj/sjae031 (PMC11333958; doi:10.1093/asj/sjae031)
Supplement: sjae031_Supplementary_Data [file sjae031_Supplementary_Data.zip]

Archive with 2 entries (2 files):
- Supplemental Table 1.docx
- Supplemental Video 1.mp4
